# Supplementary material for: Outcomes in Pregnant Persons Immunized with a Cell-Based Quadrivalent Inactivated Influenza Vaccine: A Prospective Observational Cohort Study
Source: Vaccines (Basel). 2022 Sep 23;10(10):1600. doi: 10.3390/vaccines10101600 (PMC9612226; doi:10.3390/vaccines10101600)
Supplement: Supplementary file 1 [file vaccines-10-01600-s001.zip]

Archive with 1 entries (1 files):
- vaccines-1877602-supplementary.pdf
